# Supplementary material for: In Vitro Functional Validation of an Anti-FREM2 Nanobody for Glioblastoma Cell Targeting
Source: Antibodies (Basel). 2025 Jan 24;14(1):8. doi: 10.3390/antib14010008 (PMC11843905; doi:10.3390/antib14010008)
Supplement: Supplementary file 1 [file antibodies-14-00008-s001.zip › Supplementary file 1 copy.xlsx]

## Sheet: 30 min
Software Version	2001-09-02
Experiment File Path:
Protocol File Path:	C:\Users\Public\Documents\Protocols\ELISA Nunc 405nm.prt
Plate Number	Plate 2
Date	2017-03-28
Time	16:05:24
Reader Type:	Synergy H4
Reader Serial Number:	257164
Reading Type	Reader
Procedure Details
Plate Type	Nunc 96 flat bottom generic
Eject plate on completion
Read	Absorbance Endpoint
	Full Plate
	Wavelengths: 405
	Read Speed: Normal, Delay: 100 msec, Measurements/Data Point: 8
Results
Actual Temperature:	25.5
	30 min
	FREM2 1-2	1	2	3	4	5	6	7	8	9	10	11	12
	A	0.212	0.452	0.086	0.45	0.41	0.552	0.1	0.085	0.37	0.128	0.451	0.177	405
	B	0.202	0.103	0.09	0.082	0.078	0.082	0.076	0.075	0.077	0.089	0.075	0.076	405
	C	0.175	1.449	0.104	0.125	0.11	1.845	0.122	0.12	0.087	0.508	0.087	0.156	405
	D	0.116	0.109	0.086	0.089	0.086	0.084	0.079	0.077	0.079	0.081	0.08	0.085	405
	E	0.091	0.41	0.403	0.127	0.207	0.111	0.085	0.113	0.092	0.208	0.146	0.118	405
	F	0.082	0.082	0.083	0.077	0.08	0.081	0.076	0.08	0.079	0.081	0.082	0.09	405
	G	0.123	0.122	0.181	0.09	0.326	0.114	0.518	0.114	0.089	0.434	0.184	0.112	405
	H	0.086	0.102	0.137	0.094	0.097	0.098	0.096	0.101	0.104	0.109	0.146	0.099	405

## Sheet: 60 min
Software Version	2001-09-02
Experiment File Path:
Protocol File Path:	C:\Users\Public\Documents\Protocols\ELISA Nunc 405nm.prt
Plate Number	Plate 6
Date	2017-03-28
Time	16:40:06
Reader Type:	Synergy H4
Reader Serial Number:	257164
Reading Type	Reader
Procedure Details
Plate Type	Nunc 96 flat bottom generic
Eject plate on completion
Read	Absorbance Endpoint
	Full Plate
	Wavelengths: 405
	Read Speed: Normal, Delay: 100 msec, Measurements/Data Point: 8
Results
Actual Temperature:	25.9
	60 min
	FREM2 1-2	1	2	3	4	5	6	7	8	9	10	11	12
	A	0.366	0.835	0.094	0.791	0.858	1.016	0.134	0.097	0.759	0.219	0.89	0.29	405
	B	0.332	0.114	0.097	0.092	0.091	0.11	0.085	0.083	0.088	0.115	0.087	0.088	405
	C	0.28	2.905	0.115	0.175	0.139	3.587	0.16	0.163	0.093	0.933	0.099	0.233	405
	D	0.151	0.126	0.089	0.086	0.087	0.091	0.087	0.081	0.08	0.088	0.083	0.088	405
	E	0.102	0.709	0.699	0.172	0.333	0.144	0.096	0.148	0.1	0.333	0.213	0.152	405
	F	0.082	0.086	0.087	0.082	0.081	0.082	0.077	0.08	0.08	0.082	0.083	0.085	405
	G	0.152	0.158	0.283	0.107	0.59	0.148	0.971	0.149	0.095	0.807	0.287	0.123	405
	H	0.115	0.088	0.163	0.084	0.084	0.087	0.086	0.081	0.094	0.095	0.215	0.095	405

## Sheet: 90 min
Software Version	2001-09-02
Experiment File Path:
Protocol File Path:	C:\Users\Public\Documents\Protocols\ELISA Nunc 405nm.prt
Plate Number	Plate 10
Date	2017-03-28
Time	17:05:53
Reader Type:	Synergy H4
Reader Serial Number:	257164
Reading Type	Reader
Procedure Details
Plate Type	Nunc 96 flat bottom generic
Eject plate on completion
Read	Absorbance Endpoint
	Full Plate
	Wavelengths: 405
	Read Speed: Normal, Delay: 100 msec, Measurements/Data Point: 8
Results
Actual Temperature:	26.1
	90 min
	FREM2 1-2	1	2	3	4	5	6	7	8	9	10	11	12
	A	0.479	1.127	0.103	1.111	1.168	1.398	0.159	0.105	0.99	0.271	1.187	0.368	405
	B	0.428	0.118	0.098	0.096	0.092	0.114	0.084	0.082	0.091	0.131	0.09	0.088	405
	C	0.364	3.899	0.122	0.211	0.16	OVRFLW	0.189	0.196	0.099	1.255	0.106	0.284	405
	D	0.174	0.141	0.089	0.089	0.087	0.092	0.086	0.082	0.08	0.09	0.083	0.087	405
	E	0.112	0.924	0.921	0.207	0.425	0.168	0.1	0.177	0.105	0.43	0.265	0.181	405
	F	0.085	0.09	0.09	0.083	0.083	0.083	0.078	0.084	0.08	0.082	0.083	0.087	405
	G	0.184	0.188	0.365	0.121	0.794	0.178	1.312	0.184	0.105	1.08	0.364	0.141	405
	H	0.117	0.089	0.192	0.085	0.083	0.087	0.087	0.083	0.088	0.095	0.257	0.094	405

## Sheet: 150 min
Software Version	2001-09-02
Experiment File Path:
Protocol File Path:	C:\Users\Public\Documents\Protocols\ELISA Nunc 405nm.prt
Plate Number	Plate 15
Date	2017-03-28
Time	18:05:32
Reader Type:	Synergy H4
Reader Serial Number:	257164
Reading Type	Reader
Procedure Details
Plate Type	Nunc 96 flat bottom generic
Eject plate on completion
Read	Absorbance Endpoint
	Full Plate
	Wavelengths: 405
	Read Speed: Normal, Delay: 100 msec, Measurements/Data Point: 8
Results
Actual Temperature:	26.2
	FREM2 1-2 3.P 150 min
		1	2	3	4	5	6	7	8	9	10	11	12
	A	0.742	1.737	0.119	1.64	1.77	2.092	0.212	0.12	1.524	0.384	1.827	0.546	405
	B	0.625	0.124	0.099	0.105	0.097	0.125	0.084	0.082	0.097	0.159	0.092	0.092	405
	C	0.541	OVRFLW	0.14	0.286	0.208	OVRFLW	0.257	0.271	0.113	1.947	0.121	0.404	405
	D	0.23	0.171	0.089	0.089	0.087	0.096	0.096	0.085	0.08	0.095	0.082	0.09	405
	E	0.128	1.405	1.405	0.282	0.638	0.224	0.115	0.242	0.123	0.646	0.377	0.243	405
	F	0.089	0.091	0.094	0.085	0.084	0.084	0.078	0.086	0.079	0.083	0.083	0.087	405
	G	0.249	0.251	0.536	0.145	1.229	0.24	2.062	0.249	0.12	1.688	0.535	0.175	405
	H	0.155	0.091	0.257	0.088	0.085	0.091	0.094	0.082	0.09	0.1	0.372	0.097	405
